# Supplementary material for: A realistic mixture of ubiquitous persistent organic pollutants affects bone and cartilage development in zebrafish by interaction with nuclear receptor signaling
Source: PLoS One. 2024 Mar 28;19(3):e0298956. doi: 10.1371/journal.pone.0298956 (PMC10977810; doi:10.1371/journal.pone.0298956)
Supplement: S1 Table — (XLSX) [file pone.0298956.s001.xlsx]

## Sheet: Hoja1
		Name	Total mixture stock measured concentration (μM) (from Berntsen et al., 2017)	SMILES	Molecular Formula	IUPAC name	atom:element_main_group	atom:element_metal_group_I_II	atom:element_metal_group_III	atom:element_metal_metalloid	atom:element_metal_poor_metal	atom:element_metal_transistion_metal	atom:element_noble_gas	bond:C#N_cyano_acylcyanide	bond:C#N_cyano_cyanamide	bond:C#N_cyano_cyanohydrin	bond:C#N_nitrile_ab-acetylenic	bond:C#N_nitrile_ab-unsaturated	bond:C#N_nitrile_generic	bond:C#N_nitrile_isonitrile	bond:C#N_nitrile	bond:C(~Z)~C~Q_a-haloalcohol	bond:C(~Z)~C~Q_a-halocarbonyl	bond:C(~Z)~C~Q_a-haloether	bond:C(~Z)~C~Q_a-haloketone_perhalo	bond:C(~Z)~C~Q_b-halocarbonyl	bond:C(~Z)~C~Q_haloamine_haloethyl_(N-mustard)	bond:C(~Z)~C~Q_halocarbonyl_dichloro_quinone_(1_2-)	bond:C(~Z)~C~Q_halocarbonyl_dichloro_quinone_(1_4-)	bond:C(~Z)~C~Q_halocarbonyl_dichloro_quinone_(1_5-)	bond:C(~Z)~C~Q_haloether_dibenzodioxin_1-halo	bond:C(~Z)~C~Q_haloether_dibenzodioxin_2-halo	bond:C(~Z)~C~Q_haloether_dibenzodioxin_dichloro_(2_7-)	bond:C(~Z)~C~Q_haloether_dibenzodioxin_tetrachloro_(2_3_7_8-)	bond:C(~Z)~C~Q_haloether_pyrimidine_2-halo-	bond:C(=O)N_carbamate_dithio	bond:C(=O)N_carbamate_thio	bond:C(=O)N_carbamate_thio_generic	bond:C(=O)N_carbamate	bond:C(=O)N_carboxamide_(NH2)	bond:C(=O)N_carboxamide_(NHR)	bond:C(=O)N_carboxamide_(NR2)	bond:C(=O)N_carboxamide_generic	bond:C(=O)N_carboxamide_thio	bond:C(=O)N_dicarboxamide_N-hydroxy	bond:C(=O)O_acidAnhydride	bond:C(=O)O_carboxylicAcid_alkenyl	bond:C(=O)O_carboxylicAcid_alkyl	bond:C(=O)O_carboxylicAcid_aromatic
1		Calcitriol	NA	CC(CCCC(C)(C)O)C1CCC2C1(CCCC2=CC=C3CC(CC(C3=C)O)O)C	C27H44O3	(1R,3S,5Z)-5-[(2E)-2-[(1R,3aS,7aR)-1-[(2R)-6-hydroxy-6-methylheptan-2-yl]-7a-methyl-2,3,3a,5,6,7-hexahydro-1H-inden-4-ylidene]ethylidene]-4-methylidenecyclohexane-1,3-diol	0	0	0	0	0	0	0	0	0	0	0	0	0	0	0	0	0	0	0	0	0	0	0	0	0	0	0	0	0	0	0	0	0	0	0	0	0	0	0	0	0	0	0
2		Retinoic Acid	NA	CC1=C(C(CCC1)(C)C)C=CC(=CC=CC(=CC(=O)O)C)C	C20H28O2	3,7-dimethyl-9-(2,6,6-trimethylcyclohexen-1-yl)nona-2,4,6,8-tetraenoic acid	0	0	0	0	0	0	0	0	0	0	0	0	0	0	0	0	0	0	0	0	0	0	0	0	0	0	0	0	0	0	0	0	0	0	0	0	0	0	0	0	1	0	0
3		Flusilazole	NA	C[Si](CN1C=NC=N1)(C2=CC=C(C=C2)F)C3=CC=C(C=C3)F	C16H15F2N3Si	bis(4-fluorophenyl)-methyl-(1,2,4-triazol-1-ylmethyl)silane	0	0	0	1	0	0	0	0	0	0	0	0	0	0	0	0	0	0	0	0	0	0	0	0	0	0	0	0	0	0	0	0	0	0	0	0	0	0	0	0	0	0	0
4		Triadimenol	NA	CC(C)(C)C(C(N1C=NC=N1)OC2=CC=C(C=C2)Cl)O	C14H18ClN3O2	1-(4-chlorophenoxy)-3,3-dimethyl-1-(1,2,4-triazol-1-yl)butan-2-ol	0	0	0	0	0	0	0	0	0	0	0	0	0	0	0	0	0	0	0	0	0	0	0	0	0	0	0	0	0	0	0	0	0	0	0	0	0	0	0	0	0	0	0
5		Diniconazole	NA	CC(C)(C)C(C(=CC1=C(C=C(C=C1)Cl)Cl)N2C=NC=N2)O	C15H17Cl2N3O	1-(2,4-dichlorophenyl)-4,4-dimethyl-2-(1,2,4-triazol-1-yl)pent-1-en-3-ol	0	0	0	0	0	0	0	0	0	0	0	0	0	0	0	0	0	0	0	0	0	0	0	0	0	0	0	0	0	0	0	0	0	0	0	0	0	0	0	0	0	0	0
6		Hexaconazole	NA	CCCCC(CN1C=NC=N1)(C2=C(C=C(C=C2)Cl)Cl)O	C14H17Cl2N3O	2-(2,4-dichlorophenyl)-1-(1,2,4-triazol-1-yl)hexan-2-ol	0	0	0	0	0	0	0	0	0	0	0	0	0	0	0	0	0	0	0	0	0	0	0	0	0	0	0	0	0	0	0	0	0	0	0	0	0	0	0	0	0	0	0
	PFAA
7		PFHxS	7809.2	C(C(C(C(F)(F)S(=O)(=O)O)(F)F)(F)F)(C(C(F)(F)F)(F)F)(F)F	C6F13SO3H	1,1,2,2,3,3,4,4,5,5,6,6,6-tridecafluorohexane-1-sulfonic acid	0	0	0	0	0	0	0	0	0	0	0	0	0	0	0	0	0	0	0	0	0	0	0	0	0	0	0	0	0	0	0	0	0	0	0	0	0	0	0	0	0	0	0
8		PFOS	41522.1	FC(F)(C(F)(F)S(=O)(=O)O)C(F)(F)C(F)(F)C(F)(F)C(F)(F)C(F)(F)C(F)(F)F	C8F17SO3H	1,1,2,2,3,3,4,4,5,5,6,6,7,7,8,8,8-heptadecafluorooctane-1-sulfonic acid	0	0	0	0	0	0	0	0	0	0	0	0	0	0	0	0	0	0	0	0	0	0	0	0	0	0	0	0	0	0	0	0	0	0	0	0	0	0	0	0	0	0	0
9		PFOA	4209.4	C(=O)(C(C(C(C(C(C(C(F)(F)F)(F)F)(F)F)(F)F)(F)F)(F)F)(F)F)O	C8HF15O2	2,2,3,3,4,4,5,5,6,6,7,7,8,8,8-pentadecafluorooctanoic acid	0	0	0	0	0	0	0	0	0	0	0	0	0	0	0	0	0	0	0	0	0	0	0	0	0	0	0	0	0	0	0	0	0	0	0	0	0	0	0	0	0	1	0
10		PFNA	1092.5	C(=O)(C(C(C(C(C(C(C(C(F)(F)F)(F)F)(F)F)(F)F)(F)F)(F)F)(F)F)(F)F)O	C9HF17O2	2,2,3,3,4,4,5,5,6,6,7,7,8,8,9,9,9-heptadecafluorononanoic acid	0	0	0	0	0	0	0	0	0	0	0	0	0	0	0	0	0	0	0	0	0	0	0	0	0	0	0	0	0	0	0	0	0	0	0	0	0	0	0	0	0	1	0
11		PFDA	375.4	C(=O)(C(C(C(C(C(C(C(C(C(F)(F)F)(F)F)(F)F)(F)F)(F)F)(F)F)(F)F)(F)F)(F)F)O	C10HF19O2	2,2,3,3,4,4,5,5,6,6,7,7,8,8,9,9,10,10,10-nonadecafluorodecanoic acid	0	0	0	0	0	0	0	0	0	0	0	0	0	0	0	0	0	0	0	0	0	0	0	0	0	0	0	0	0	0	0	0	0	0	0	0	0	0	0	0	0	1	0
12		PFUnDA	336.8	C(=O)(C(C(C(C(C(C(C(C(C(C(F)(F)F)(F)F)(F)F)(F)F)(F)F)(F)F)(F)F)(F)F)(F)F)(F)F)O	C11HF21O2	2,2,3,3,4,4,5,5,6,6,7,7,8,8,9,9,10,10,11,11,11-henicosafluoroundecanoic acid	0	0	0	0	0	0	0	0	0	0	0	0	0	0	0	0	0	0	0	0	0	0	0	0	0	0	0	0	0	0	0	0	0	0	0	0	0	0	0	0	0	1	0
	BFR (Br)
13		PBDE-47	17.8	C1=CC(=C(C=C1Br)Br)OC2=C(C=C(C=C2)Br)Br	C12H6Br4O	2,4-dibromo-1-(2,4-dibromophenoxy)benzene	0	0	0	0	0	0	0	0	0	0	0	0	0	0	0	0	0	0	0	0	0	0	0	0	0	0	0	0	0	0	0	0	0	0	0	0	0	0	0	0	0	0	0
14		PBDE-99	7.5	C1=CC(=C(C=C1Br)Br)OC2=CC(=C(C=C2Br)Br)Br	C12H5Br5O	1,2,4-tribromo-5-(2,4-dibromophenoxy)benzene	0	0	0	0	0	0	0	0	0	0	0	0	0	0	0	0	0	0	0	0	0	0	0	0	0	0	0	0	0	0	0	0	0	0	0	0	0	0	0	0	0	0	0
15		PBDE-100	3.8	C1=CC(=C(C=C1Br)Br)OC2=C(C=C(C=C2Br)Br)Br	C12H5Br5O	1,3,5-tribromo-2-(2,4-dibromophenoxy)benzene	0	0	0	0	0	0	0	0	0	0	0	0	0	0	0	0	0	0	0	0	0	0	0	0	0	0	0	0	0	0	0	0	0	0	0	0	0	0	0	0	0	0	0
16		PBDE-153	2.1	C1=C(C(=CC(=C1Br)Br)Br)OC2=CC(=C(C=C2Br)Br)Br	C12H4Br6O	1,2,4-tribromo-5-(2,4,5-tribromophenoxy)benzene	0	0	0	0	0	0	0	0	0	0	0	0	0	0	0	0	0	0	0	0	0	0	0	0	0	0	0	0	0	0	0	0	0	0	0	0	0	0	0	0	0	0	0
17		PBDE-154	3	C1=C(C=C(C(=C1Br)OC2=CC(=C(C=C2Br)Br)Br)Br)Br	C12H4Br6O	1,2,4-tribromo-5-(2,4,6-tribromophenoxy)benzene	0	0	0	0	0	0	0	0	0	0	0	0	0	0	0	0	0	0	0	0	0	0	0	0	0	0	0	0	0	0	0	0	0	0	0	0	0	0	0	0	0	0	0
18		PBDE-209	9.4	C1(=C(C(=C(C(=C1Br)Br)Br)Br)Br)OC2=C(C(=C(C(=C2Br)Br)Br)Br)Br	C12Br10O	1,2,3,4,5-pentabromo-6-(2,3,4,5,6-pentabromophenoxy)benzene	0	0	0	0	0	0	0	0	0	0	0	0	0	0	0	0	0	0	0	0	0	0	0	0	0	0	0	0	0	0	0	0	0	0	0	0	0	0	0	0	0	0	0
19		HBCD	54.5	C1CC(C(CCC(C(CCC(C1Br)Br)Br)Br)Br)Br	C12H18Br6	1,2,5,6,9,10-hexabromocyclododecane	0	0	0	0	0	0	0	0	0	0	0	0	0	0	0	0	0	0	0	0	0	0	0	0	0	0	0	0	0	0	0	0	0	0	0	0	0	0	0	0	0	0	0
	PCB (Cl)
20		PCB-28	31.1	C1=CC(=CC=C1C2=C(C=C(C=C2)Cl)Cl)Cl	C12H7Cl3	2,4-dichloro-1-(4-chlorophenyl)benzene	0	0	0	0	0	0	0	0	0	0	0	0	0	0	0	0	0	0	0	0	0	0	0	0	0	0	0	0	0	0	0	0	0	0	0	0	0	0	0	0	0	0	0
21		PCB-52	20.5	C1=CC(=C(C=C1Cl)C2=C(C=CC(=C2)Cl)Cl)Cl	C12H6Cl4	1,4-dichloro-2-(2,5-dichlorophenyl)benzene	0	0	0	0	0	0	0	0	0	0	0	0	0	0	0	0	0	0	0	0	0	0	0	0	0	0	0	0	0	0	0	0	0	0	0	0	0	0	0	0	0	0	0
22		PCB-101	24.5	C1=CC(=C(C=C1Cl)C2=CC(=C(C=C2Cl)Cl)Cl)Cl	C12H5Cl5	1,2,4-trichloro-5-(2,5-dichlorophenyl)benzene	0	0	0	0	0	0	0	0	0	0	0	0	0	0	0	0	0	0	0	0	0	0	0	0	0	0	0	0	0	0	0	0	0	0	0	0	0	0	0	0	0	0	0
23		PCB-118	137.9	C1=CC(=C(C=C1C2=CC(=C(C=C2Cl)Cl)Cl)Cl)Cl	C12H5Cl5	1,2,4-trichloro-5-(3,4-dichlorophenyl)benzene	0	0	0	0	0	0	0	0	0	0	0	0	0	0	0	0	0	0	0	0	0	0	0	0	0	0	0	0	0	0	0	0	0	0	0	0	0	0	0	0	0	0	0
24		PCB-138	429.5	C1=CC(=C(C(=C1C2=CC(=C(C=C2Cl)Cl)Cl)Cl)Cl)Cl	C12H4Cl6	1,2,3-trichloro-4-(2,4,5-trichlorophenyl)benzene	0	0	0	0	0	0	0	0	0	0	0	0	0	0	0	0	0	0	0	0	0	0	0	0	0	0	0	0	0	0	0	0	0	0	0	0	0	0	0	0	0	0	0
25		PCB-153	698.3	C1=C(C(=CC(=C1Cl)Cl)Cl)C2=CC(=C(C=C2Cl)Cl)Cl	C12H4Cl6	1,2,4-trichloro-5-(2,4,5-trichlorophenyl)benzene	0	0	0	0	0	0	0	0	0	0	0	0	0	0	0	0	0	0	0	0	0	0	0	0	0	0	0	0	0	0	0	0	0	0	0	0	0	0	0	0	0	0	0
26		PCB-180	339	C1=C(C(=CC(=C1Cl)Cl)Cl)C2=CC(=C(C(=C2Cl)Cl)Cl)Cl	C12H3Cl7	,2,3,4-tetrachloro-5-(2,4,5-trichlorophenyl)benzene	0	0	0	0	0	0	0	0	0	0	0	0	0	0	0	0	0	0	0	0	0	0	0	0	0	0	0	0	0	0	0	0	0	0	0	0	0	0	0	0	0	0	0
	OCP (Cl)
27		p,p’-DDE	1065.9	C1=CC(=CC=C1C(=C(Cl)Cl)C2=CC=C(C=C2)Cl)Cl	C14H8Cl4	1-chloro-4-[2,2-dichloro-1-(4-chlorophenyl)ethenyl]benzene	0	0	0	0	0	0	0	0	0	0	0	0	0	0	0	0	0	0	0	0	0	0	0	0	0	0	0	0	0	0	0	0	0	0	0	0	0	0	0	0	0	0	0
28		HCB	228.2	C1(=C(C(=C(C(=C1Cl)Cl)Cl)Cl)Cl)Cl	C6Cl6	1,2,3,4,5,6-hexachlorobenzene	0	0	0	0	0	0	0	0	0	0	0	0	0	0	0	0	0	0	0	0	0	0	0	0	0	0	0	0	0	0	0	0	0	0	0	0	0	0	0	0	0	0	0
29		α-chlordane	23.7	ClC1C(Cl)C(Cl)C(Cl)C(Cl)C1Cl	C6H6Cl6	1,2,3,4,5,6-hexachlorocyclohexane	0	0	0	0	0	0	0	0	0	0	0	0	0	0	0	0	0	0	0	0	0	0	0	0	0	0	0	0	0	0	0	0	0	0	0	0	0	0	0	0	0	0	0
30		Oxy-chlordane	33	C12C(C(C3(C1O3)Cl)Cl)C4(C(=C(C2(C4(Cl)Cl)Cl)Cl)Cl)Cl	C10H4Cl8O	1,5,6,8,9,10,11,11-octachloro-4-oxatetracyclo[6.2.1.02,7.03,5]undec-9-ene	0	0	0	0	0	0	0	0	0	0	0	0	0	0	0	0	0	1	0	0	0	0	0	0	0	0	0	0	0	0	0	0	0	0	0	0	0	0	0	0	0	0	0
31		Trans-nonachlor	99.1	C12C(C(C(C1Cl)Cl)Cl)C3(C(=C(C2(C3(Cl)Cl)Cl)Cl)Cl)Cl	C10H5Cl9	(1S,2R,3S,5R,6S,7R)-1,3,4,5,7,8,9,10,10-nonachlorotricyclo[5.2.1.02,6]dec-8-ene	0	0	0	0	0	0	0	0	0	0	0	0	0	0	0	0	0	0	0	0	0	0	0	0	0	0	0	0	0	0	0	0	0	0	0	0	0	0	0	0	0	0	0
32		α-HCH	16.8	ClC1C(Cl)C(Cl)C(Cl)C(Cl)C1Cl	C6H6Cl6	1,2,3,4,5,6-hexachlorocyclohexane	0	0	0	0	0	0	0	0	0	0	0	0	0	0	0	0	0	0	0	0	0	0	0	0	0	0	0	0	0	0	0	0	0	0	0	0	0	0	0	0	0	0	0
33		β-HCH	75.6	ClC1C(Cl)C(Cl)C(Cl)C(Cl)C1Cl	C6H6Cl6	1,2,3,4,5,6-hexachlorocyclohexane	0	0	0	0	0	0	0	0	0	0	0	0	0	0	0	0	0	0	0	0	0	0	0	0	0	0	0	0	0	0	0	0	0	0	0	0	0	0	0	0	0	0	0
34		γ-HCH	16.8	ClC1C(Cl)C(Cl)C(Cl)C(Cl)C1Cl	C6H6Cl6	1,2,3,4,5,6-hexachlorocyclohexane	0	0	0	0	0	0	0	0	0	0	0	0	0	0	0	0	0	0	0	0	0	0	0	0	0	0	0	0	0	0	0	0	0	0	0	0	0	0	0	0	0	0	0
35		Dieldrin	56.2	C1C2C3C(C1C4C2O4)C5(C(=C(C3(C5(Cl)Cl)Cl)Cl)Cl)Cl	C12H8Cl6O	(1R,2S,3S,6R,7R,8S,9S,11R)-3,4,5,6,13,13-hexachloro-10-oxapentacyclo[6.3.1.13,6.02,7.09,11]tridec-4-ene	0	0	0	0	0	0	0	0	0	0	0	0	0	0	0	0	0	0	0	0	0	0	0	0	0	0	0	0	0	0	0	0	0	0	0	0	0	0	0	0	0	0	0
[truncated: 686 more columns]
