# Supplementary material for: A realistic mixture of ubiquitous persistent organic pollutants affects bone and cartilage development in zebrafish by interaction with nuclear receptor signaling
Source: PLoS One. 2024 Mar 28;19(3):e0298956. doi: 10.1371/journal.pone.0298956 (PMC10977810; doi:10.1371/journal.pone.0298956)
Supplement: S3 Table — The list is focused on genes for nuclear receptors (Fig 5), genes involved in collagen synthesis (Fig 6), genes for transcription factors, and genes whose expression was found in zebrafish pharyngeal arches at any stage of zebrafish development. The columns give the zebrafish gene name, log(fold-change) at POP75×, adjusted p-value, log(fold-change) at POP125×, adjusted p-value, and corresponding human gene name. (XLSX) [file pone.0298956.s003.xlsx]

## Sheet: Feuil1
Gene Name	POP75x Fold	POP75x padj	POP125x Fold	POP125x padj	Hs Name
Nuclear receptors
nr4a3	0.396984	0.602531	1.25844	2.49856e-07	NR4A3
rargb	0.777027	0.109778	0.958594	0.00510684	RARG
nr1i2	0.654447	0.236991	0.956055	0.0028312	NR1I2
vdrb	0.405015	0.545775	0.931749	0.00512433	VDR
pparda	0.377369	0.607826	0.892309	0.00957166	PPARD
rxrab	0.767082	0.147784	0.841573	0.0146387	RXRA
nr1h5	0.362981	0.674203	0.835355	0.0142948
vdra	0.624146	0.232181	0.65953	0.0492097	VDR
cyp26a1	0.02169	0.982475	-0.203047	0.648674	CYP26A1
cyp26b1	0.410598	0.531164	0.379768	0.24228	CYP26B1
cyp26c1	0.856946	0.0592089	0.828833	0.00660046	CYP26C1
cyp2r1	-0.904228	0.0226389	-0.998923	0.00211095	CYP2R1
cyp27b1	-0.642163	0.251515	-0.799146	0.0239872	CYP27B1
cyp24a1	0.965784	0.00541331	1.98436	6.32484e-19	CYP24A1
collagen synthesis
col4a5	-0.268058	0.620125	-0.590506	0.0109159	COL4A5
col11a1a	-0.376433	0.427972	-0.679677	0.00253241	COL11A1
col1a2	-0.32278	0.568621	-0.680331	0.0132823	COL1A2
p3h3	-0.411866	0.496678	-0.69572	0.0202244	P3H3
col9a2	-0.450992	0.330484	-0.70348	0.00322006	COL9A2
col5a2b	-0.460739	0.382556	-0.738554	0.00886148	COL5A2
col10a1a	-0.443643	0.350194	-0.690247	0.00710096	COL10A1
col2a1a	-0.341406	0.544684	-0.746602	0.00622107	COL2A1
col17a1b	-0.656165	0.0633103	-0.839428	0.000180733	COL17A1
plod3	-0.596658	0.191924	-0.861067	0.00276637	PLOD3
p3h1	-0.475127	0.526295	-0.756104	0.0325303	P3H1
p3h3	-0.411866	0.496678	-0.69572	0.0202244	P3H3
p4ha1a	-0.419549	0.568594	-0.366445	0.331701	P4HA1
p4ha1b	-0.163519	0.883166	-0.323723	0.449663	P4HA1
p4ha2	-0.756994	0.0445869	-1.1102	5.71412e-05	P4HA2
Transcription factor UP
fosl1a	1.34638	0.000352419	3.06106	3.19428e-27	FOSL1
fosb	0.565394	0.474733	2.19624	6.94097e-14	FOSB
npas4a	0.245313	0.957772	1.62895	8.92921e-07	NPAS4
atf3	0.443085	0.526412	1.51095	3.19722e-07	ATF3
fosab	0.402933	0.53916	1.50665	4.42966e-13	FOS
nfe2l1a	0.847514	0.0445869	1.43562	5.48869e-08	NFE2L1
mafk	0.409644	0.628572	1.37016	0.000145396	MAFK
fosl2	0.459553	0.400046	1.26493	6.46906e-08	FOSL2
nr4a3	0.396984	0.602531	1.25844	2.49856e-07	NR4A3
irf3	0.565888	0.463958	1.09664	0.00845235	IRF3
si:dkey-23i12.7	0.14725	NA	1.06529	0.0138888
myf6	0.704186	0.30096	1.02962	0.00603864	MYF6
si:ch211-153j24.3	0.0493736	0.946412	0.973306	0.0423017
rargb	0.777027	0.109778	0.958594	0.00510684	RARG
nr1i2	0.654447	0.236991	0.956055	0.0028312	NR1I2
ascl1b	0.85936	0.126177	0.938361	0.00579543	ASCL1
irf7	0.468534	0.608363	0.932893	0.0146387	IRF7
vdrb	0.405015	0.545775	0.931749	0.00512433	VDR
purab	0.66015	0.173764	0.902588	0.00206205	PURA
pparda	0.377369	0.607826	0.892309	0.00957166	PPARD
fosaa	-0.0292353	0.851144	0.877065	0.0155479	FOS
nr1h5	0.362981	0.674203	0.835355	0.0142948
rela	0.560708	0.349748	0.819766	0.00971003	RELA
elmsan1b	0.428937	0.446792	0.819403	0.00470999
hsf1	0.517121	0.372379	0.812421	0.0069175	HSF1
jund	0.314135	0.650363	0.810061	0.0141696	JUND
ino80e	-0.0804496	0.921736	-0.117657	0.777858	INO80E
ect2	-0.496054	0.410477	-0.881259	0.00513544	ECT2
fbxo5	-0.578171	0.408505	-0.904533	0.0183649	FBXO5
tuba1a	-0.585551	0.21289	-0.929147	0.00129252	TUBA1A
mcm2	-0.488929	0.408505	-0.935476	0.00384169	MCM2
birc5a	-0.650931	0.296431	-0.951782	0.00608074	BIRC5
ccna2	-0.593338	0.258835	-0.964387	0.000455903	CCNA2
kif20a	-0.618206	0.256333	-0.998616	0.000597012	KIF20A
her8a	-0.553461	0.284355	-1.03703	0.00044661
plk1	-0.424353	0.53916	-1.03795	0.000450584	PLK1
Pharyngeal arches Expression
Zfin Name	POP1 Fold	POP1 padj	POP2 Fold	POP2 padj	Hs Name
aldh2.2	-0.570656	0.187493	-0.821866	0.00129252	ALDH2
ap3m1	-0.201801	0.714491	-0.643636	0.0386697	AP3M1
calb2a	-0.385078	0.468587	-0.723046	0.0211847	CALB2
ccna2	-0.593338	0.258835	-0.964387	0.000455903	CCNA2
ccnb1	-0.549712	0.392412	-1.11264	0.000871955	CCNB1
ccnf	-0.408193	0.541155	-0.752488	0.0209387	CCNF
cdca7a	-0.646063	0.240468	-1.31254	6.29119e-05	CDCA7
cdk2	-0.378141	0.581819	-0.756781	0.0141193	CDK2
cnp	-0.317637	0.563177	-0.680484	0.00566026	CNP
col1a2	-0.32278	0.568621	-0.680331	0.0132823	COL1A2
col7a1l	-0.737078	0.0920887	-1.15137	3.65904e-06
col9a2	-0.450992	0.330484	-0.70348	0.00322006	COL9A2
cpsf6	-0.535114	0.256635	-0.665976	0.0196759	CPSF6
crabp2a	0.00640542	0.997779	-0.502033	0.0466208	CRABP2
dlgap5	-0.588458	0.278694	-1.13045	8.52729e-05	DLGAP5
dlx2a	-0.500232	0.319013	-0.91261	0.00105591	DLX2
egfl6	-0.252562	0.664719	-0.755632	0.00281794	EGFL6
eif4a2	-0.520011	0.264823	-0.795843	0.00199222
fabp7a	-0.307364	0.566353	-0.654579	0.0111166	FABP7
fen1	-0.231008	0.729047	-0.667211	0.0190839	FEN1
fkbp3	-0.460353	0.343516	-0.739335	0.00472938	FKBP3
foxc1a	-0.447336	0.419583	-0.718529	0.0163362	FOXC1
fscn1a	-0.273986	0.610801	-0.490189	0.045908	FSCN1
fzd8a	-0.437237	0.406236	-0.848196	0.00284668	FZD8
gstm.1	-0.348988	0.602483	-1.1355	0.000841117
hells	-0.517702	0.253026	-0.845106	0.000368982	HELLS
hnrnpaba	-0.626231	0.182965	-0.627017	0.0323498	HNRNPAB
hspa5	-0.627503	0.0706466	-0.678902	0.00410809	HSPA5
id1	-0.283	0.577936	-0.561361	0.0275994	ID1
kdelr2b	-0.396118	0.444569	-0.730086	0.00861107	KDELR2
kdelr3	0.0715367	NA	-0.86662	0.00402392
krt15	-0.626764	0.156912	-1.03469	0.000996885	KRT15
krt4	-0.307678	0.633421	-0.853399	0.00185945
mab21l1	-0.215665	0.714225	-0.587394	0.0442876	MAB21L1
mad2l1	-0.230987	0.761888	-0.816482	0.0233339	MAD2L1
matn4	-0.283045	0.626118	-0.534284	0.043481	MATN4
mbd3a	-0.246326	0.649918	-0.527149	0.0298028	MBD3
mcm4	-0.360879	0.575547	-0.667326	0.0423601	MCM4
mki67	-0.296536	0.649744	-0.715414	0.00544427	MKI67
mpped2	-0.504648	0.333223	-0.830153	0.00231867	MPPED2
msh2	-0.388628	0.503731	-0.596105	0.0389645	MSH2
msh6	-0.559688	0.309522	-0.787786	0.0176803	MSH6
mtr	-0.496316	0.262739	-0.663206	0.0108067	MTR
mycn	-0.487331	0.229531	-0.557602	0.0146928	MYCN
ncapd2	-0.617198	0.273408	-0.939609	0.00166661	NCAPD2
ncapg	-0.465508	0.378458	-0.659494	0.00994267	NCAPG
neo1a	-0.340604	0.559188	-0.54785	0.0493332	NEO1
neurod4	-0.285338	0.649599	-0.709808	0.0115324	NEUROD4
notch1a	-0.368968	0.577936	-0.693009	0.0422058	NOTCH1
notch3	-0.402331	0.468587	-0.693802	0.0149275	NOTCH3
nusap1	-0.641337	0.201257	-1.21208	3.07374e-05	NUSAP1
pald1a	-0.444155	0.434553	-0.711372	0.0439261	PALD1
pdia3	-0.449638	0.326493	-0.60047	0.0224194	PDIA3
pfn1	-0.476065	0.281187	-0.601493	0.0374739	PFN1
plk1	-0.424353	0.53916	-1.03795	0.000450584	PLK1
plod3	-0.596658	0.191924	-0.861067	0.00276637	PLOD3
pola1	-0.397855	0.508951	-0.55921	0.0482021	POLA1
ppm1g	-0.408527	0.417279	-0.567865	0.0274071	PPM1G
prdx4	-0.422133	0.41638	-0.802055	0.0183057	PRDX4
rbmx	-0.487375	0.295525	-0.776825	0.00174392	RBMX
rnaseh2b	-0.338195	0.588997	-0.782309	0.0172542	RNASEH2B
rrbp1b	-0.492074	0.305064	-0.735265	0.00490033	RRBP1
rrm1	-0.465305	0.446113	-0.740372	0.032902	RRM1
selenoh	-0.467434	0.406236	-0.701869	0.0219285	SELENOH
si:ch211-197h24.9	-0.343311	0.610043	-0.898897	0.00343456
si:ch211-251f6.7	-0.26006	0.368374	-0.776324	0.018935
smc2	-0.444542	0.402272	-0.625842	0.0119381	SMC2
smc4	-0.493699	0.463404	-0.809152	0.0195497	SMC4
sox4a	-0.0903283	NA	-0.555253	0.0169455	SOX4
srpx	-0.389107	0.442138	-0.645506	0.0173159	SRPX
stmn1a	-0.545363	0.325027	-1.12047	0.000209022	STMN1
traf4a	-0.445745	0.379677	-0.664474	0.013304	TRAF4
tyms	-0.758572	0.0917557	-0.941239	0.000932747	TYMS
