# Supplementary material for: A realistic mixture of ubiquitous persistent organic pollutants affects bone and cartilage development in zebrafish by interaction with nuclear receptor signaling
Source: PLoS One. 2024 Mar 28;19(3):e0298956. doi: 10.1371/journal.pone.0298956 (PMC10977810; doi:10.1371/journal.pone.0298956)
Supplement: S4 Table — The table first lists the GSEA analysis using the expression database in zebrafish (highlighted are the genes with decreased expression in the indicated organs = negative enrichment scores), followed by a separate over-representation analysis (ORA) of up (UP)- or down (DOWN)-regulated genes, and finally ORA analysis against the Reactome and GO-molecular fuction (MF) databases. (XLSX) [file pone.0298956.s004.xlsx]

## Sheet: Feuil1
	geneSet	link	enrichmentScore	normalizedEnrichmentScore	pValue	FDR	size	leadingEdgeNum	leadingEdgeId	userId
GSEA-Expression database	central nervous system		-0.239914	-2.78735	0	0	171	114	387290;322670;30478;406267;558271;171480;326935;324416;797705;553348;323487;393248;266983;30603;336346;317740;81885;58107;30493;368275;30369;30526;100033387;437027;368248;192323;573988;325042;30529;321452;393701;393141;30138;117604;58128;492707;378847;404045;327069;322160;550545;558344;30366;560400;325896;393760;325317;436828;447898;100003563;564658;30718;58066;30636;568230;347743;393598;266958;3…	aco2;actn1;adh5;alg9;ascl1a;ascl1b;bhlhe22;birc5a;calb2a;calr;ccnb1;ccnf;cdc25b;cdc6;cenpw;chd3;chd4a;chn1;cnp;col7a1l;cpsf6;crabp2a;cry3a;dla;dld;dlx2a;dpysl5a;fabp7a;fkbp3;foxn4;fscn1a;fzd10;fzd7a;gadd45gb.1;gnao1a;hells;her8a;hes6;hmga1a;hmgb2b;hnrnpk;id1;ier5l;igsf9b;insm1a;insm1b;kif15;lmf2b;mad2l1;mcm3;mcm6;meis3;mki67;mpped2;msh6;msx3;mtr;mycb;mycla;ncapd2;ncapg;nefmb;neo1a;neurod4;neurog1…
	forebrain neural keel		-0.614676	-2.79458	0	0	16	13	30636;64603;368369;117510;30501;30131;57925;30315;336959;58073;30239;323656;30394	cdc25b;dbx1a;dla;eomesa;foxn4;fzd8a;her8a;mpped2;neurog1;otx2b;pald1a;sfrp5;six3b
	optic cup		-0.459505	-2.98245	0	0	34	30	324475;30603;252851;492608;30526;322275;565592;246091;321452;570062;323329;492707;378847;562517;541523;30636;567587;117510;30501;30678;30466;192332;393253;553328;552978;81540;58216;30674;402941;570063	anln;ascl1a;atoh7;eif4e2;fmnl2b;hells;insm1a;mab21l1;mat2aa;msx3;mthfd1a;mtr;mycn;ncapd2;ncapg;ncaph;neil1;otx2b;pcna;pds5b;rad21a;sfrp5;six3b;smc2;smc3;smc4;sox11b;tefa;tyms;wdr76
	neural plate		-0.339865	-3.00766	0	0	76	60	114437;337155;386643;282677;30478;558271;406533;171480;797705;30603;252851;81885;30493;30369;30526;323561;321322;678653;553621;30529;436617;58141;30138;553412;378847;323201;100001699;323285;30366;337158;58066;30636;347743;266958;100000709;393930;30740;30501;140633;266981;30466;792194;795027;30131;393241;260437;406760;57925;336959;373080;30141;553328;58073;325288;393666;30239;323656;58025;678630;3…	arl3l1;ascl1a;ascl1b;barhl2;bckdk;bhlhe22;ccnb1;ccnf;cdc25b;col1a1a;col4a5;crabp2a;csnk1db;dla;dlb;dld;dpysl2b;eif4a2;fscn1a;fzd10;fzd7a;fzd8a;gart;gstm.1;hells;her8a;id1;marcksb;meis3;mpped2;msh6;msx3;mtr;mycn;nap1l4a;neurod4;neurog1;notch3;nsd2;nxn;olig2;otx2b;per2;pik3ip1;rnaseh2b;rrm1;rxrgb;scinla;selenoh;si:ch211-152c2.3;si:ch211-222l21.1;si:dkey-56m19.5;six3b;snai1b;sox11b;sox3;spry4;stmn1a…
	presumptive diencephalon		-0.627051	-3.17261	0	0	20	17	100001699;325896;30636;368369;117510;30501;30466;30131;57925;336959;58073;325288;30543;30239;492496;323656;30394	ascl1a;barhl2;cdc25b;cnp;dbx1a;dla;fzd8a;her8a;mpped2;neurog1;nr2e3;olig2;otx2b;pald1a;sfrp5;six3b;sox21a
	retina		-0.275105	-3.26555	0	0	229	161	337155;796407;559330;445509;30314;386643;387290;494487;558271;406533;171480;561769;326935;324416;797705;335650;567422;323487;436710;327650;324849;266983;30603;336346;252851;317740;58107;368275;30157;30369;792319;30526;373099;322275;246091;567402;799570;563531;406845;378851;799355;437027;30271;368248;573988;393707;325042;30529;436617;321452;321466;58141;796276;393141;30435;30138;553412;117604;5812…	aldh2.2;alg9;anln;apoeb;arl3l1;arl3l2;arr3a;ascl1a;atoh7;barhl2;bbs2;bbs5;bcl6aa;bhlhe22;cahz;calb2a;cat;cbx1a;ccna2;ccnb1;ccnf;cdc25b;cdca7a;cdk2;cnp;col9a2;cpsf6;crabp2a;crmp1;csnk1db;dacha;dhcr7;dla;dlb;dld;dlgap5;dpysl2b;dpysl5a;eomesa;fabp7a;fam13a;fbxo5;fen1;fkbp3;foxn4;fscn1a;fzd7a;gadd45gb.1;gart;gnai2b;gnao1a;gnat2;gnb3a;gstm.1;guca1c;hells;hes6;hnrnpa1b;hnrnpaba;hspa5;ier5l;insm1a;iqgap…
	pharyngeal arch 3-7 skeleton		-0.37296	-3.35897	0	0	95	73	558271;171480;337133;497348;266983;336346;252851;317740;30493;368275;246091;406845;378851;799355;321452;321466;266798;541513;58128;492707;378847;404045;327069;386707;337598;378848;336471;325896;30718;58066;347743;321212;266958;368369;564521;100148408;393691;325464;567029;368863;30740;266981;436730;406715;386720;321860;393241;260437;406760;570477;192332;550434;368239;336959;553328;58073;794486;556…	aldh2.2;ap3m1;calb2a;ccna2;ccnb1;ccnf;cdca7a;cdk2;cnp;col1a2;col7a1l;col9a2;cpsf6;crabp2a;dlgap5;dlx2a;egfl6;eif4a2;fabp7a;fen1;fkbp3;foxc1a;fscn1a;fzd8a;gstm.1;hells;hnrnpaba;hspa5;id1;kdelr2b;kdelr3;krt15;krt4;mab21l1;mad2l1;matn4;mbd3a;mcm4;mki67;mpped2;msh2;msh6;mtr;mycn;ncapd2;ncapg;neo1a;neurod4;notch1a;notch3;nusap1;pald1a;pdia3;pfn1;plk1;plod3;pola1;ppm1g;prdx4;rbmx;rnaseh2b;rrbp1b;rrm1;s…
	ciliary marginal zone		-0.504899	-3.39033	0	0	37	33	324475;393248;30603;336346;252851;322275;565592;246091;678653;399546;192323;436617;321452;570062;30138;492707;30068;30718;266958;30678;100537977;30466;30131;567320;286747;192332;556077;368662;552978;58216;192295;140429;402941	ascl1a;atoh7;cat;ccna2;cenpw;dla;dld;gnat2;insm1a;iqgap3;mab21l1;mcm3;mcm5;mycn;ncapd2;ncapg;ncaph;neurod4;notch1a;pcna;pds5b;plod3;ptf1a;pxna;rad21a;rxrgb;sh3bgrl3;smc2;smc3;smc4;sox11b;sox4a;unc119b
	nervous system		-0.612245	-3.48928	0	0	25	24	797705;30603;30493;30529;321466;492508;58128;323201;393760;100000709;393930;30501;30131;368390;323197;573122;373080;445246;791894;30239;323656;550548;280649;58025	aurka;aurkb;bhlhe22;ccnb1;churc1;dla;fabp7a;gnao1a;her8a;hnrnpaba;id1;marcksb;neurog1;nsd2;otx2b;plk1;plk4;racgap1;si:dkey-56m19.5;sox11b;sox3;stmn1b;tuba1b;tuba1c
	proliferative region		-0.695518	-4.94313	0	0	41	35	564521;566409;259194;30740;402825;30678;497403;561487;541538;30131;286747;192332;550434;323197;321283;406353;393280;553328;317763;791894;195818;386920;436607;192338;552978;322012;100004770;192295;30239;280649;58025;447853;107966129;567446;550236	aurkb;ccna2;ccnb1;cdc20;cdc6;cdca7a;cenpf;dla;dlgap5;hells;hist2h2l;hmmr;kif11;kmt5ab;kpna2;mad2l1;mcm2;mcm5;mcm6;mki67;ncapd2;neurog1;nuf2;nusap1;pcna;plk1;prc1a;racgap1;rrm1;si:ch211-244o22.2;smc4;tacc3;tpx2;ttk;zgc:110540
	splanchnocranium		-0.51851	-2.66206	0	0.000153483	21	17	541513;337158;565402;336471;558919;503730;321212;325464;562496;30678;553321;393284;447800;321421;556077;30574;415248	col10a1a;col11a1a;col1a1a;col1a2;col2a1a;col2a1b;col9a2;dlx2a;kdelr2b;p3h1;pcna;pdgfrl;plod3;rcn3;serpinf1;srpx;tgfbi
	pectoral fin bud		-0.377384	-2.69923	0	0.000166274	37	33	325958;567674;114437;30314;767689;171480;561679;252851;81885;30493;368275;30369;30526;30652;399546;117508;393141;450059;325896;447898;564521;794315;394032;30678;30176;100537977;192121;567320;447936;405873;30574;678630;324366	and1;anos1b;apoeb;bcam;cenpw;cnp;col11a2;crabp2a;dacha;dlx2a;fzd7a;gstm.1;hmgb2b;id1;iqgap3;irx2a;klf2a;lats2;meis3;mki67;msx3;mycb;mycla;mycn;osr1;pcna;ppm1g;pxna;spry4;stmn1a;tmem237b;tsku;twist3
	optic tectum		-0.245997	-2.7224	0	0.00018139	165	108	767689;387290;30478;494487;558271;324475;324416;567422;266983;30603;336346;252851;317740;492608;368275;30369;322275;565592;246091;323561;406845;30271;192323;393707;30529;321452;321466;58141;559796;393141;58128;378446;492707;378847;404045;386707;337598;100001699;567181;550545;562517;378848;798433;325896;393760;100003563;564658;541523;347743;266958;368369;100000709;553756;554366;393691;393930;11751…	aldh2.2;anln;ascl1a;ascl1b;barhl2;bcam;bcl6aa;bhlhe22;bhlhe23;calb2a;ccna2;ccnb1;ccnf;cdc25b;cdca7a;cdk2;cenpw;chn1;chtf18;cnp;col4a5;crmp1;cry5;dacha;dbx1a;dhcr7;dla;dlb;dlgap5;dlx2a;dpysl5a;egfl6;eif4a2;eif4e2;fabp7a;fbxo5;fen1;fkbp3;fmnl2b;foxn4;fscn1a;fzd7a;gadd45gb.1;gart;gnao1a;grm4;gstm.1;hells;her8a;hnrnpaba;hspa5;irx2a;mab21l1;mad2l1;mcm3;mcm4;mcm5;mpped2;msh2;msh6;mtr;mycb;mycla;mycn;nc…
	neural tube		-0.269019	-2.60826	0	0.000249411	101	71	30314;386643;30478;558271;171480;797705;563428;327650;266983;30603;336346;317740;30493;368275;30157;30369;30526;246091;323561;333939;325042;30529;564862;436617;117604;58128;404045;323201;554826;30366;378848;798433;325896;325317;564658;58066;30636;347743;266958;100000709;327172;393691;393930;30740;266981;30466;792194;795027;30131;30598;260437;57925;550434;30315;336959;373080;323733;58073;325288;49…	aldh16a1;apoeb;ascl1a;ascl1b;bhlhe22;calb2a;calr;ccdc32;ccna2;ccnf;cdc25b;cdca7a;cnp;col4a5;col7a1l;crabp2a;crip2;dbx1a;dla;fabp7a;foxn4;fras1;fscn1a;fzd10;fzd7a;fzd8a;gadd45gb.1;gnai2b;her8a;hspa5;id1;isl2a;lrpap1;mab21l1;mad2l1;marcksb;mpped2;msh6;msx3;neo1a;neurod4;neurog1;notch3;nsd2;olig2;pik3ip1;plk1;pola1;ppm1g;rrm1;rxrgb;scrt1a;selenoh;si:ch211-222l21.1;si:dkey-56m19.5;six3b;snai1b;sox11b…
	rhombomere		-0.374854	-2.61068	0	0.000266038	44	34	406533;171480;324475;30603;336346;30493;565592;553621;30529;30138;58128;100003563;266958;393691;117510;664698;394032;436730;30466;323882;30131;393794;30692;57925;336959;794165;30141;492816;407708;368662;30239;30394;402941;559516	ascl1a;calb2a;cdc25b;col7a1l;crabp2a;csnk1db;dbx1a;dla;dlb;dld;ebf2;egfl6;fabp7a;id1;insm1a;insm1b;irx2a;lmf2b;mpped2;neflb;neurod4;neurog1;nxn;pds5b;prdm12b;ptf1a;sfrp5;slitrk2;smc3;sox11b;sox3;sox4a;stmn2b;tfap2e
	primary neuron		-0.512051	-2.63178	0	0.000285041	20	18	387290;282677;558271;30493;117604;404045;266958;327172;30740;323882;30131;336959;30141;492816;406507;30239;550548;402941	bckdk;dla;dlb;fscn1a;gadd45gb.1;id1;insm1a;insm1b;mpped2;neurod4;neurog1;prdm12b;rrm1;smox;stap2a;stmn1b;traf4a;ywhag1
	dorsal thalamus		-0.679949	-2.56491	0	0.000469479	10	8	30501;30678;30131;30692;325288;30574;30239;30394	dbx1a;dla;dlx2a;ebf2;neurog1;olig2;otx2b;pcna
	midbrain neural keel		-0.486578	-2.47047	0	0.000855122	19	17	282677;558271;326935;246091;30529;325896;117510;30501;323882;30131;30692;57925;492816;30543;30239;323656;30394	bckdk;cdc25b;cnp;dbx1a;dla;ebf2;fscn1a;her8a;ier5l;insm1b;mab21l1;neurog1;otx2b;prdm12b;sfrp5;sox21a;sox3
	spinal cord neural tube		-0.441664	-2.52009	0	0.000886794	25	21	30478;171480;324416;81885;678653;573988;553411;553412;436828;100003563;30678;30466;30131;30692;445246;325288;30543;30239;323656;30394;386701	ascl1a;ascl1b;aurka;crabp2a;dbx1a;dla;dpysl2b;dpysl4;dpysl5a;ebf2;her8a;kif15;meis3;neurog1;olig2;pcna;rab11bb;sox21a;stmn2b;tubb5;unc119b
	neural keel		-0.451228	-2.48322	0	0.000897878	23	20	114437;406533;171480;81885;30157;30529;336623;100001699;58066;30636;30501;30176;795027;30131;336959;58073;325288;30239;323656;58025	barhl2;ccnb1;crabp2a;csnk1db;dla;fzd8a;gsnb;her8a;isl2a;meis3;mpped2;neurog1;notch3;olig2;otx2b;si:ch211-222l21.1;six3b;sox3;spry4;twist3
	geneSet	link	size	overlap	expect	enrichmentRatio	pValue	FDR	overlapId	userId
UP-Expression database	pharynx		284	39	20.6907	1.88491	7.93e-05	0.0736784	767689;324490;406339;327417;565697;335309;30314;334098;60635;799963;393909;321330;570626;570001;378960;81584;541435;394108;555192;562007;404209;664719;140817;81585;321177;550501;359834;406477;327274;558335;81581;572245;100005564;556856;100073342;100535149;566658;550423;406829	zgc:111983;hk2;cebpd;f2rl1.2;epas1b;si:ch211-153b23.5;crispld2;acss1;pkd1b;cldne;elovl7b;f3b;irg1l;eif4ebp3l;stk10;noxo1a;agr1;gpt2;vgll2a;vsig10;cnr1;galnt6;pitpnaa;cldnb;hsd11b2;rhpn2;far1;gpr158a;tcnbb;stab1;abca12;hsd17b12a;mgll;tgfb1a;cldnf;slc6a4a;cldn7b;apoeb;bcam
	heart tube		313	41	22.8035	1.79797	0.000152	0.0736784	322670;767689;450019;335715;30575;553418;114437;415223;317731;563018;368359;497637;553227;402812;334098;405801;445508;321442;393940;562422;561635;100334610;641478;368249;563719;58118;562289;553212;791580;572733;394070;368481;327396;777750;399690;569607;445175;768121;565849;570145;557083	stat1b;trim63a;bdnf;ehbp1l1a;zgc:113625;clec19a;ppp2r3a;txlnba;mylk3;prickle1a;xirp1;nppa;nppb;pth2;rrad;pgam2;smtnl;tfeb;foxo1a;atp2a2a;ece1;mmd;trim63b;rbm24a;acsl1b;mef2ca;hsd11b2;mical2a;hspb8;hspb7;txnipa;cacnb4a;st8sia6;mdh1ab;calcrla;ppargc1a;foxo4;spry4;ttn.2;bcam;aco2
	geneSet	link	size	overlap	expect	enrichmentRatio	pValue	FDR	overlapId	userId
DOWN-Expression database	retina		1433	154	82.2944	1.87133	0	0	171480;404045;30466;30131;30141;30138;30718;140633;30636;368239;100001699;192295;550236;325896;378446;58128;445392;368863;58141;324366;553328;378848;246091;406845;260437;378847;30239;30678;280649;317740;368275;393241;30740;394103;347743;30529;81540;266958;368662;564658;336346;117604;558271;573988;393141;405873;30501;58107;30526;553412;324416;100003563;192121;266983;117510;799355;321452;30315;3210…	nr1d1;fscn1a;csnk1db;crabp2a;si:dkey-276j7.1;ier5l;dpysl5a;si:dkey-56m19.5;rcvrn2;plxna3;zc4h2;gnb3a;gnai2b;lmo4b;neo1a;sox11b;sox4a;mycn;pola1;per3;ppm1g;isl2a;fzd7a;saga;msx3;guca1c;rad21a;mab21l1;myo5b;nasp;mllt11;msh2;pdia3;pfn1;rac3a;nr1d2b;rybpa;kif15;bcl6aa;tnika;sox3;rxrgb;smc2;hnrnpaba;gart;prdm13;mycb;opn1sw2;dld;dpysl2b;ywhag1;fabp7a;dhcr7;ncapg;mtr;traf4a;cpsf6;fen1;mcm4;barhl2;tfap2b…
	proliferative region		110	41	6.31709	6.49033	0	0	30131;192295;550236;553328;192323;30239;30678;280649;30740;266983;321452;58025;323197;791894;564521;195818;567446;337598;552978;402825;550434;566409;447853;386707;286747;192332;321283;192338;259194;406353;497403;386920;322012;30627;100004770;436607;393280;561487;107966129;317763;541538	neo1a;kif23;mcm3;smc2;fen1;mcm4;mki67;mcm6;prc1a;rrm1;cdc6;pcna;cenpf;si:ch211-244o22.2;zgc:110540;dla;mcm5;smc4;mad2l1;racgap1;tacc3;cdc20;nuf2;hells;ttk;aurkb;kif11;hist2h2l;kpna2;mcm2;ncapd2;hmmr;kmt5ab;ccna2;neurog1;plk1;ccnb1;dlgap5;tpx2;nusap1;cdca7a
	ciliary marginal zone		162	33	9.30334	3.54711	1.02e-10	2.61e-08	556077;678653;30466;30131;30138;30718;192295;246091;192323;30678;266958;368662;336346;321452;30603;324475;402941;252851;552978;492707;570062;565592;322275;567320;393248;58216;30068;140429;100537977;286747;399546;436617;192332	smc3;sh3bgrl3;sox11b;sox4a;mycn;rad21a;pds5b;mab21l1;unc119b;pxna;mcm3;rxrgb;smc2;ncaph;dld;ncapg;cat;notch1a;neurod4;pcna;iqgap3;ascl1a;dla;cenpw;mcm5;smc4;plod3;ptf1a;ncapd2;atoh7;ccna2;gnat2;insm1a
	splanchnocranium		50	18	2.8714	6.26871	1.07e-10	2.61e-08	556077;30678;562496;30574;415248;321212;497348;565402;503730;558919;336471;337158;447800;393284;325464;321421;553321;541513	matn4;srpx;col1a1a;col11a1a;col1a2;col10a1a;col2a1b;col9a2;kdelr2b;col2a1a;pcna;p3h1;pdgfrl;serpinf1;tgfbi;plod3;dlx2a;rcn3
	central nervous system		1141	112	65.5254	1.70926	1.72e-09	3.35e-07	171480;404045;30466;30131;30138;30718;140633;30636;325896;58128;368863;553328;192323;260437;378847;30239;368369;30678;317740;368275;393241;30740;347743;30529;81540;266958;368662;564658;336346;117604;373110;558271;573988;81885;393141;405873;30501;58107;30574;30526;324416;100003563;266983;58066;321452;30315;30603;30493;57925;447936;322160;373080;30478;30369;336959;368248;797705;30543;327172;550545;…	hnrnpk;fscn1a;crabp2a;ier5l;dpysl5a;si:dkey-56m19.5;igsf9b;zc4h2;sh3bgrl3;neo1a;sox11b;sox4a;pola1;meis3;per3;id1;ppm1g;fzd7a;msx3;nefmb;rac3a;rybpa;mcm3;kif15;tnika;sox3;smc2;ssu72;mycb;dld;ywhag1;fabp7a;ncapg;mtr;traf4a;cpsf6;pdia6;tfap2b;chd4a;fzd10;actn1;cnp;gnao1a;calr;rab11bb;tmem237b;stmn2b;scrt1a;notch1a;notch3;six3b;chd3;selenoh;ascl1b;alg9;neurod4;pald1a;nsd2;mki67;stap2a;calb2a;mcm6;bh…
	pharyngeal arch 3-7 skeleton		629	73	36.1222	2.02092	2.35e-09	3.81e-07	171480;100148408;556077;404045;30718;368239;192295;550236;325896;406760;58128;368863;324366;553328;378848;246091;406845;260437;378847;368369;280649;317740;368275;570477;393241;30740;347743;81540;266958;336346;558271;30574;58073;266983;58066;799355;321452;321212;497348;30493;378851;567029;336959;58025;327069;321466;337133;564521;567446;393691;337598;252851;552978;492707;336471;266981;559516;550434…	fscn1a;crabp2a;mbd3a;matn4;neo1a;sox4a;mycn;pola1;id1;ppm1g;mab21l1;msh2;pdia3;pfn1;smc2;hnrnpaba;ap3m1;srpx;fabp7a;ncapg;mtr;traf4a;cpsf6;fen1;mcm4;hspa5;col1a2;cnp;notch1a;notch3;selenoh;col9a2;neurod4;pald1a;mki67;foxc1a;calb2a;kdelr2b;rrbp1b;fkbp3;rrm1;ccnf;egfl6;cdk2;si:ch211-251f6.7;rbmx;rnaseh2b;msh6;eif4a2;prdx4;smc4;mad2l1;aldh2.2;mpped2;hells;fzd8a;krt4;plod3;kdelr3;si:ch211-197h24.9;dl…
	nervous system		122	25	7.00622	3.56826	1.78e-08	2.47e-06	30131;58128;30239;280649;30529;30501;30603;30493;373080;30478;797705;58025;323197;791894;321466;445246;393930;393760;323656;368390;100000709;550548;573122;492508;323201	si:dkey-56m19.5;sox11b;id1;sox3;hnrnpaba;churc1;fabp7a;marcksb;gnao1a;ascl1b;nsd2;bhlhe22;otx2b;dla;plk4;racgap1;tuba1c;tuba1b;aurka;aurkb;neurog1;her8a;stmn1b;plk1;ccnb1
	optic tectum		1127	106	64.7214	1.63779	5.79e-08	7.03e-06	404045;30466;30131;30141;368239;100001699;192295;550236;554366;325896;323561;378446;406760;58128;445392;368863;58141;324366;553328;378848;246091;192323;406845;260437;378847;30239;368369;30678;280649;317740;368275;570477;393241;30740;394103;347743;30529;81540;266958;564658;336346;492608;558271;393141;405873;30501;30574;30394;324416;100003563;192121;266983;117510;321452;30315;30603;57925;324475;304…	nr1d1;fscn1a;smc3;dpysl5a;plxna3;neo1a;sox11b;sox4a;mycn;pola1;fmnl2b;ppm1g;fzd7a;rad21a;pds5b;mab21l1;col4a5;msh2;nr1d2b;mcm3;bcl6aa;sox3;smc2;hnrnpaba;gart;bhlhe23;mycb;fabp7a;dhcr7;ncapg;mtr;traf4a;fen1;mcm4;barhl2;grm4;tfap2b;anln;hspa5;syt9a;cnp;gnao1a;stmn2b;scrt1a;eif4e2;selenoh;ascl1b;neurod4;pald1a;nsd2;crmp1;chtf18;calb2a;bhlhe22;sfrp5;chn1;neflb;fkbp3;rrm1;otx2b;irx2a;ccnf;pcna;egfl6;d…
	eye		1107	100	63.5729	1.573	1.11e-06	0.00012	171480;100148408;30466;30138;30718;30636;368239;554366;323561;406760;58128;368863;58141;378848;246091;192323;406845;30678;280649;317740;368275;570477;393241;347743;30529;266958;368662;564658;562496;492608;573988;393141;30501;30574;450059;117510;58066;30315;30603;497348;57925;324475;373080;415192;30157;58025;64603;327069;321466;564521;30435;560400;562517;445246;100333716;393691;553593;432372;57320…	crabp2a;smc3;igsf9b;cpsf1;matn4;gnb3a;sox11b;mycn;pola1;fmnl2b;ppm1g;isl2a;guca1c;rad21a;pds5b;mab21l1;col4a5;nasp;msh2;pxna;mcm3;kif15;lum;sox3;fancd2;hnrnpaba;gart;mycb;opn1sw2;ap3m1;dld;fabp7a;bbs9;cpsf6;mcm4;osr1;scinla;cat;anln;col1a1a;hspa5;actn1;col1a2;tmem237b;scrt1a;notch1a;notch3;six3b;usp39;selenoh;eomesa;neurod4;nsd2;mki67;chtf18;foxc1a;calb2a;sfrp5;pde6c;col5a2b;fkbp3;otx2b;kcnv2a;co…
	optic cup		219	30	12.5767	2.38536	6.93e-06	0.000674	30466;30636;553328;246091;378847;30678;81540;492608;30501;30526;117510;323329;567587;321452;30603;324475;562517;402941;252851;552978;492707;570062;565592;322275;58216;192332;30674;541523;393253;570063	smc3;sox11b;mycn;fmnl2b;msx3;rad21a;pds5b;mab21l1;smc2;ncaph;mat2aa;ncapg;mtr;anln;eif4e2;six3b;mthfd1a;sfrp5;otx2b;pcna;ascl1a;smc4;neil1;hells;ncapd2;tyms;atoh7;tefa;insm1a;wdr76
	neuroblast		16	7	0.918849	7.61823	1.43e-05	0.00126248	30466;30131;30141;30239;30529;30478;325288	sox3;ascl1b;ascl1a;dla;dlb;olig2;neurog1
	rhombomere		288	35	16.5393	2.11617	1.79e-05	0.00136335	171480;30466;30131;30141;30138;58128;30239;30529;266958;368662;336346;30394;100003563;117510;30692;30603;30493;57925;406533;324475;30478;394032;336959;553621;492816;393691;402941;565592;794165;393794;559516;323882;407708;436730;664698	csnk1db;crabp2a;smc3;sox11b;sox4a;id1;pds5b;nxn;sox3;dld;fabp7a;stmn2b;ascl1b;neurod4;calb2a;sfrp5;neflb;irx2a;egfl6;ascl1a;insm1b;dla;tfap2e;ebf2;cdc25b;mpped2;slitrk2;dlb;prdm12b;lmf2b;ptf1a;neurog1;dbx1a;insm1a;col7a1l
	primary neuron		84	16	4.82396	3.31678	1.82e-05	0.00136335	404045;30131;30141;30239;30740;266958;117604;558271;30493;336959;492816;327172;402941;406507;323882;550548	fscn1a;id1;ywhag1;traf4a;neurod4;stap2a;rrm1;insm1b;dla;mpped2;dlb;prdm12b;gadd45gb.1;neurog1;stmn1b;insm1a
	hindbrain		1718	134	98.6614	1.35818	3.61e-05	0.00237549	171480;30265;404045;30466;30131;30141;30138;30718;100001699;192295;550236;325896;323561;58128;445392;553328;246091;260437;378847;30239;30678;280649;317740;368275;30740;394103;347743;30529;30297;266958;368662;564658;336346;117604;492608;558271;573988;81885;30574;30394;58073;553412;553411;324416;100003563;192121;266983;117510;30692;58066;321452;321061;321212;30493;57925;565402;406533;373080;30478;5…	nr1d1;fscn1a;csnk1db;crabp2a;dpysl5a;si:dkey-56m19.5;igsf9b;plxna3;zc4h2;gnb3a;gnai2b;lmo4b;neo1a;sox4a;hrasa;mycn;pola1;meis3;id1;fmnl2b;ppm1g;fzd7a;mab21l1;col4a5;rac3a;nr1d2b;rybpa;ctnnb1;dagla;kif15;lum;nxn;tnika;sox3;smc2;camk4;plcxd3;bhlhe23;dpysl4;prdm13;dld;dpysl2b;ywhag1;fabp7a;rasd4;mtr;traf4a;fen1;mcm4;barhl2;tfap2b;scinla;syt9a;col11a1a;actn1;cnp;cdh4;rab11bb;stmn2b;scrt1a;eif4e2;notc…
	neural plate		555	55	31.8726	1.72562	3.67e-05	0.00237549	171480;792194;678653;30466;30131;30141;30138;140633;30636;100001699;323561;406760;58141;324366;553328;260437;378847;30239;393241;30740;347743;30529;266958;558271;81885;30501;58073;30526;553412;58066;30603;30493;57925;406533;373080;30478;30369;336959;553621;797705;58025;30366;393930;323656;252851;325288;795027;337158;266981;100000709;678630;436617;323285;393666;323201	fscn1a;csnk1db;crabp2a;si:dkey-56m19.5;sox11b;mycn;meis3;id1;fzd7a;msx3;col4a5;unc119b;nxn;sox3;rxrgb;gart;dld;dpysl2b;mtr;marcksb;barhl2;scinla;fzd10;col1a1a;notch3;six3b;selenoh;ascl1b;neurod4;nsd2;bhlhe22;rrm1;otx2b;per2;ccnf;ascl1a;snai1b;si:ch211-222l21.1;dla;rnaseh2b;msh6;eif4a2;cdc25b;mpped2;tuba1b;dlb;hells;fzd8a;olig2;arl3l1;neurog1;her8a;ccnb1;stmn1a;gstm.1
	cerebellum		449	46	25.7852	1.78397	7.52e-05	0.00438116	171480;404045;30466;30131;550236;325896;260437;378847;30678;317740;368275;30740;347743;30529;368662;558271;573988;393141;405873;30394;266983;30692;30603;406533;30478;394032;553621;368248;797705;30543;550545;116517;321466;560400;393930;393691;402941;252851;325288;323882;30652;393707;553756;447853;386707;321860	fscn1a;csnk1db;crabp2a;si:dkey-56m19.5;neo1a;sox11b;mycn;pola1;ppm1g;anos1b;rybpa;kif15;bcl6aa;nxn;sox3;hnrnpaba;mycb;mtr;traf4a;fen1;tfap2b;actn1;cnp;selenoh;ascl1b;crmp1;calb2a;bhlhe22;rrm1;irx2a;pcna;ascl1a;insm1b;dla;rbmx;msh6;ebf2;adh5;ptf1a;olig2;sox21a;mycla;dbx1a;dlgap5;insm1a;cdca7a
	neural tube		765	69	43.9325	1.57059	7.66e-05	0.00438116	171480;563428;792194;404045;30466;30131;30636;192295;550236;325896;323561;58128;378848;246091;260437;30239;280649;317740;368275;30740;347743;30529;266958;564658;336346;117604;558271;30394;58073;30526;554826;266983;58066;492710;30315;30603;30493;57925;373080;30478;30369;30157;336959;797705;30543;327172;30366;30598;393930;393691;323656;325288;795027;325317;266981;559516;406507;550434;100000709;6786…	fscn1a;crabp2a;si:dkey-56m19.5;fras1;gnai2b;neo1a;sox11b;sox4a;pola1;id1;ppm1g;isl2a;fzd7a;msx3;mab21l1;col4a5;lrpap1;tnika;sox3;ccdc32;rxrgb;ywhag1;fabp7a;traf4a;marcksb;crip2;fzd10;hspa5;syt9a;cnp;calr;scrt1a;notch3;six3b;selenoh;ascl1b;neurod4;nsd2;stap2a;calb2a;bhlhe22;rrm1;ccnf;ascl1a;snai1b;si:ch211-222l21.1;dla;vsx1;msh6;cdc25b;mad2l1;foxn4;mpped2;tuba1b;top2a;fzd8a;olig2;aldh16a1;sox21a;g…
	forebrain		824	73	47.3207	1.54266	8.27e-05	0.00446587	171480;30466;30131;30138;30718;30636;100001699;58128;368863;58141;553328;246091;260437;378847;30239;317740;30740;30529;266958;564658;492608;393141;405873;30501;30574;30394;58073;100003563;192121;266983;117510;30315;30493;57925;503730;373080;30478;30369;336959;553621;541487;797705;550545;437027;195818;567446;393930;323656;393467;378453;402941;415149;252851;492707;30271;325288;436828;795027;30176;5…	crabp2a;si:dkey-56m19.5;plxna3;zc4h2;gnai2b;neo1a;mycn;pola1;id1;fmnl2b;fzd7a;mab21l1;ndnf;rac3a;nr1d2b;lum;bcl6aa;nxn;sox3;plcxd3;gart;mycb;dld;fabp7a;ncapg;mtr;barhl2;tfap2b;scinla;calr;rab11bb;stmn2b;scrt1a;notch1a;six3b;col2a1b;ascl1b;neurod4;bhlhe22;sfrp5;fkbp3;rrm1;otx2b;twist3;dacha;cdk2;ascl1a;insm1b;si:ch211-222l21.1;dla;rbmx;msh6;cenpw;mcm5;cdc25b;foxn4;mpped2;tuba1c;tuba1b;hells;fzd8a;…
	primary neuron hindbrain		15	6	0.861421	6.96524	0.000111	0.00569125	30131;30239;266958;30493;30478;550545	id1;tfap2b;ascl1b;neurod4;dla;neurog1
	ventricular zone		368	39	21.1335	1.84541	0.000133	0.00645321	556077;30466;30131;30141;58128;368863;58141;553328;378848;406845;378847;30678;317740;393241;81540;368662;30574;58073;266983;117510;321452;324475;30478;30369;195818;553593;323656;799570;552978;492707;565592;322275;794165;30068;100537977;286747;192332;406715;323115	smarcd1;smc3;neo1a;pola1;fzd7a;rad21a;pds5b;nasp;msh2;smc2;gart;fabp7a;ncapg;mtr;cat;hspa5;ascl1b;sfrp5;fkbp3;pcna;iqgap3;ccdc3b;cdk2;ascl1a;dla;rnaseh2b;mcm5;smc4;slitrk2;dlb;hells;fzd8a;plod3;kif11;ptf1a;dlx2a;ncapd2;tyms;her8a
	geneSet	description	enrichmentScore	normalized Enrichment Score	pValue	FDR	size	leading Edge Num	userId
DOWN-ORA-Path-Reactome	R-DRE-1640170	Cell Cycle	425	45	18.2407	2.46701	6.58327e-09	4.44021e-06	pds5b;kif23;mcm3;rpa1;smc2;ywhag1;lmnb1;rcc2;arpp19b;ncapg;ankle2;fen1;mcm4;tubg1;e2f3;nsd2;pcna;cdk2;rad21b;cdk1;smc4;cdc25b;espl1;plk4;si:dkey-6i22.5;cenpi;cdc20;gtse1;atm;nuf2;topbp1;aurkb;kif2c;dynll1;hist2h2l;bub1;ncapd2;hmmr;kmt5ab;cenpe;kif20a;ska1;tpx2;tubb5;ube2c
	R-DRE-1650814	Collagen biosynthesis and modifying enzymes	42	11	1.80261	6.10227	9.50169e-07	0.000189559	col4a5;col11a1a;col1a2;p3h3;col9a2;col5a2b;col2a1a;p3h1;col17a1b;plod3;p4ha2
	R-DRE-1500931	Cell-Cell communication	58	12	2.48932	4.8206	4.55252e-06	0.000670742	ctnnb1;actb1;actn1;cdh4;col17a1b;cyt1;krt4;krt15;krt91;krt5;cyt1l;krtt1c19e
	R-DRE-1474290	Collagen formation	64	11	2.74683	4.00461	7.14089e-05	0.00569843	col4a5;col11a1a;col1a2;p3h3;col9a2;col5a2b;col2a1a;p3h1;col17a1b;plod3;p4ha2
	R-DRE-8948216	Collagen chain trimerization	19	6	0.815465	7.35776	9.93783e-05	0.0069974	col11a1a;col1a2;col9a2;col5a2b;col2a1a;col17a1b
UP-ORA-GO-MF	GO:0005102	signaling receptor binding	437	47	26.0678	1.80299	4.83215e-05	0.00277849	pdyn;vgf;galn;npb;cxcl18b;pomcb;bdnf;pyya;stc2b;grb10b;calca;nr4a3;prok1;adma;si:ch73-265d7.2;npy;prlh2;il6st;nlgn4xb;cxcl8b.1;nppa;nppb;pth2;spx;zgc:153911;ccl34a.4;cntf;trh;vegfaa;adcyap1b;admb;shc2;sema4ba;uts1;si:ch73-340m8.2;hbegfa;gna15.1;irs2b;socs2;epgn;ccn1l2;tcima;sema3ab;cntn3b;fgf6a;asip2b;thbs4b
	GO:0030545	receptor regulator activity	230	29	13.7199	2.11372	9.59232e-05	0.00299208	vgf;galn;cxcl18b;pomcb;bdnf;pyya;stc2b;calca;adma;si:ch73-265d7.2;npy;prlh2;cxcl8b.1;nppa;nppb;pth2;spx;ccl34a.4;trh;vegfaa;adcyap1b;admb;sema4ba;uts1;hbegfa;epgn;sema3ab;fgf6a;thbs4b
	GO:0001067	regulatory region nucleic acid binding	316	31	18.85	1.64456	0.00408097	0.0521458	fosl1a;fosb;npas4a;atf3;fosab;nfe2l1a;mafk;fosl2;nr4a3;irf3;si:dkey-23i12.7;myf6;si:ch211-153j24.3;rargb;nr1i2;ascl1b;irf7;vdrb;purab;pparda;fosaa;nr1h5;rela;elmsan1b;hsf1;jund;pcgf5a;mef2ca;irf9;vdra;srfa
	GO:0098531	transcription factor activity, direct ligand regulated sequence-specific DNA binding	37	7	2.20712	3.17156	0.00554306	0.0637452	nr4a3;rargb;nr1i2;vdrb;pparda;rxrab;vdra
	GO:0003707	steroid hormone receptor activity	52	8	3.10189	2.57907	0.0111749	0.116828	nr4a3;rargb;nr1i2;vdrb;pparda;rxrab;nr1h5;vdra
